# Supplementary material for: Using Oxidative Electrodes to Enrich Novel Members in the Desulfobulbaceae Family from Intertidal Sediments
Source: Microorganisms. 2021 Nov 11;9(11):2329. doi: 10.3390/microorganisms9112329 (PMC8618199; doi:10.3390/microorganisms9112329)
Supplement: Supplementary file 1 [file microorganisms-09-02329-s001.zip]

Archive with 1 entries (1 files):
- microorganisms-1370223-supplementary.pdf
